# Supplementary material for: In vivo base editing rescues cone photoreceptors in a mouse model of early-onset inherited retinal degeneration
Source: Nat Commun. 2022 Apr 5;13:1830. doi: 10.1038/s41467-022-29490-3 (PMC8983734; doi:10.1038/s41467-022-29490-3)
Supplement: Supplementary file 4 — Source Data [file 41467_2022_29490_MOESM4_ESM.xlsx]

## Sheet: Fig. 2C
	Precise correcion			With bystander editing
ABE + A5	7.13	7.16	6.83	10.36	10.11	10.76
NG-ABE + A5	6.79	7.26	8.16	6.79	7.26	8.16
xABE + A5	4.73	4.57	7.8	7.35	6.51	7.8
NRRH-ABE + A5	3.68	3.96	3.25	3.81	3.73	4.31
ABE + A6	7.48	10.09	10.87	1.12	1.35	1.19
NG-ABE + A6	24.64	24.3	24.14	4.44	4.6	4.78
xABE + A6	5.44	5.56	5.08	1.35	1.58	1.42
NRRH-ABE + A6	2.41	2.61	2.06	0	0.27	0.22

## Sheet: Fig. 2E
	Treated RPE						Untreated RPE
	Sample 1	Sample 2	Sample 3	Sample 4	Sample 5	Sample 6	Sample 1	Sample 2	Sample 3
A1	0.043423	0.41095	0.388254	0.225917	0.092235	0.229514	0.017201	0.213469	0.21999
A3	3.87801	8.35493	12.6918	10.6418	7.71315	5.24296	0.017201	0.043612	0.018678
A6	30.3794	70.7024	82.4343	65.4162	41.2261	33.2688	0.048737	0.057384	0.02698
A8	9.70005	24.1449	32.3608	26.2669	19.3261	13.5808	0.014334	0.020658	0.062261
A11	0.180373	0.594297	1.22507	0.832742	0.426587	0.329926	0.008601	0.013772	0.024905
A13	0.41753	0.594297	0.878284	0.685633	0.475587	0.207997	0.077406	0.025249	0.045658
A19	0.010021	0.056901	0.026386	0.028896	0.014412	0.028689	0.014334	0.027544	0.010377

## Sheet: Fig. 2F
Sample	Target mutation correction (%)
Treated 1	18.1141
Treated 2	40.4723
Treated 3	39.9902
Treated 4	30.977
Treated 5	16.5533
Treated 6	15.7827
Untreated 1	0.04587
Untreated 2	0.0527
Untreated 3	0.01867

## Sheet: Fig. 2G
	WT allele								Desired edit + bystander edit								Bystander edit only								Unedited allele								Indels
Untreated	0.04587	0.052793	0.018678						0	0	0						0.048737	0	0						99.0912	97.3489	97.3933						0.0114676	0.0780425	0.0228292
WT	98.7918	97.43							0.048239	0							0	0							0.05701	0							0.173223	0.13447
ABE-treated	18.1141	40.4723	39.9902	30.977	16.5533	15.7827			11.2132	26.696	36.7899	29.8815	22.1883	15.7038			0.951967	2.71859	3.45282	2.49035	1.48152	0.921642			67.5696	24.9131	12.5146	30.7116	56.1855	64.9238			0.855101	2.19384	2.6537	2.75041	1.45847	0.986193

## Sheet: Fig. 2H
	ABE-treated			Untreated
	Sample 1	Sample 2	Sample 3	Sample 1	Sample 2	Sample 3
OT1	0.038624	0.0308366	0.0161996	0.0215683	0.0355166	0.0366703
OT2	0.0175791	0.0282994	0.0192929	0.0221084	0.017545	0.0128788
OT3	0.0174856	0.0331592	0.013424	0.0151912	0.0207667	0.00723196
OT4	0.0240876	0.0244164		0.0302127	0.0171423	0.0236668
OT5	0.0686301	0.0454621	0.0501145	0.0480195	0.0505883	0.0522848
OT6	0.0130862	0.0112057	0.0294381	0.0167783	0.0184086	0.0216729
OT7	0.0202237	0.019644	0.020026	0.0165822	0.0226233	0.018315
OT8	0.012295	0.0200716	0.0219897	0.0134946	0.0259248	0.011715
OT9	0.0174175	0.0165531	0.0235215	0.0228028	0.0223872	0.0207799
OT10	0.0341512	0.0361978	0.0300181	0.0330278	0.0319528	0.0293436

## Sheet: Fig. 3D
Green light intensity (log cd s m-2)	Untreated rd12Gnat1-/-								Treated rd12Gnat1-/-									P-value
-0.522879	0	0	0	0	0	0	0	0	37.34	32.61	22.43	7.346	0	0	0	0		0.08
0.477121	0	0	0	0	0	0	0	0	66.16	45.12	37.91	37.2	35.34	28.25	36.15	27.78		0.0002
1.47712	0	0	0	0	0	0	0	0	68.95	45.63	53.18	48.72	61.69	49.02	44.38	37.53		0.0002
2.47712	0	0	0	0	0	0	0	0	76.26	53.59	54.78	57.33	62.13	58.51	44.73	40.31		0.0002

## Sheet: Fig. 3E
UV light intensity (log cd s m-2)	Untreated rd12Gnat1-/-								Treated rd12Gnat1-/-									P-value
-1	0	0	0	0	0	0	0	0	8.6	6.14	6.77	6.22	0	0	0	0		0.08
0	0	0	0	0	0	0	0	0	11.07	8.42	11.32	12.34	18.03	12.8	17.14	8.41		0.0002
1	0	0	0	0	0	0	0	0	21.97	18.48	13.38	23.73	34.04	25.9	24.4	13.98		0.0002
2	0	0	0	0	0	0	0	0	80.58	51.27	54.83	57.22	63.53	56.84	48.17	41.92		0.0002

## Sheet: Fig. 4B-D
	VEP Amplitude (micro Volts)			VEP Latencies (seconds)
	Gnat1-/-	Treated rd12Gnat1-/-	Untreated rd12Gnat1-/-	Gnat1-/-	Treated	Untreated
N	28	24	19	28	24	19
Values	35.321	86.5627	6.79218	0.125	0.073	0.081
	25.0862	41.3416	7.17891	0.121	0.113	0.061
	36.2701	53.0183	5.77613	0.157	0.113	0.061
	29.1928	33.3624	6.93203	0.125	0.077	0.061
	427.006	91.1595	10.831	0.121	0.181	0.085
	428.682	24.0216	9.1348	0.125	0.173	0.117
	322.729	50.8422	12.1375	0.121	0.237	0.117
	283.134	71.3133	10.2097	0.125	0.209	0.105
	257.428	33.2888	12.2248	0.073	0.169	0.113
	171.121	24.9514	10.0514	0.081	0.069	0.109
	61.8188	122.516	11.9099	0.129	0.169	0.097
	107.54	71.5441	9.19772	0.105	0.169	0.097
	109.881	59.8225	9.29982	0.105	0.109	0.089
	86.0808	42.9456	9.80126	0.137	0.133	0.097
	72.7388	152.465	10.0366	0.121	0.081	0.101
	70.762	83.0003	9.60044	0.137	0.097	0.021
	346.606	47.7608	7.74282	0.081	0.165	0.021
	413.18	55.5961	6.29953	0.085	0.165	0.161
	321.86	32.7913	8.32608	0.081	0.105	0.021
	295.581	78.2232		0.089	0.089
	86.9725	108.341		0.125	0.133
	151.49	103.843		0.045	0.121
	168.782	58.4444		0.113	0.081
	193.155	51.1582		0.097	0.161
	86.497			0.125
	67.7735			0.081
	303.288			0.097
	203.485			0.097
mean	204.983	53.8789	9.0241	0.121444	0.149444	0.089
SD	174.131	24.1493	2.44776	0.0213957	0.0579808	0.0245764
SEM	32.9076	4.92946	0.561555	0.00404342	0.0118353	0.00563822

## Sheet: Fig. 4E_Gnat1
AnimalID	Unit	Elec	Cell	Flash Response	Grating response	OSI	DSI	HWHH	SF	TF	Apt	BG	C50
		Mean:				19.3863	49.1997	39.3185	#DIV/0!	#DIV/0!	#DIV/0!	#DIV/0!	#DIV/0!	#DIV/0!
		STD:				12.3521	49.834	47.4642	#DIV/0!	#DIV/0!	#DIV/0!	#DIV/0!	#DIV/0!	#DIV/0!
		Median:				19	37.1667	28.5	#NUM!	#NUM!	#NUM!	#NUM!	#NUM!	#NUM!
		SEM				0.809213	4.49338	4.2797	#DIV/0!	#DIV/0!	#DIV/0!	#DIV/0!	#DIV/0!	#DIV/0!
		Count	308	211	1517.84	233	123	123	0	0	0	0	0	0
Novresp	#REF!	Total	#REF!	68.5065	492.805	#REF!	#REF!	#REF!	#REF!	#REF!	#REF!	#REF!	#REF!
M2101'	1	2	0	1	6.1875	1	12.5	19
M2101'	1	2	1	1	0.34375	1	14.3836	8.90411
M2101'	1	2	2	1	1.3125	1	404.5	414
M2101'	1	2	3	1	1.6875	1	296.774	300
M2101'	1	2	0	1	1.1875	4	24.3243	15.5405
M2101'	1	3	0	1	2.21875	4	47.2973	31.7568
M2101'	1	4	0	1	5.43664	58	45.2703	22.973
M2101'	1	4	1	1	3.03938	58	17.5	11
M2101'	1	12	0	0	4.34375	1	38.5135	25
M2101'	1	12	1	1	1.53125	1	56.3333	35.8333
M2101'	1	12	2	1	1.21875	1	16.6667	13.1667
M2101'	1	12	3	1	2.5625	1	14.5	9.5
M2101'	1	12	0	1	1.59375	4	81.5	42.3333
M2101'	1	12	2	0	3.8125	4	33	30.1667
M2101'	1	12	3	1	0.8125	4	40.5	21
M2101'	2	2	0	1	0.75	8	36.3333	21.6667
M2101'	2	3	0	0	0.875	8	42.1667	28.6667
M2101'	2	12	0	1	0.71875	5	19	17.3333
M2101'	2	12	3	1	0.65625	5	15.5	13.5
M2101'	2	12	0	1	1.28125	8	40.1667	16.6667
M2101'	2	12	3	1	0.78125	8	18.3333	15.1667
M2101'	3	2	0	1	0.5	14	43.6667	24.1667
M2101'	3	3	0	1	2.78125	14	54.1667	37
M2101'	3	3	2	1	0.75	14	37.1667	24
M2101'	3	3	3	1	0.75	14	31.6667	19
M2101'	3	3	0	1	3.96875	15	131.167	77.8333
M2101'	3	3	1	1	2.0625	15	40.1667	28.5
M2101'	3	3	3	1	2.59375	15	39.1667	30.3333
M2101'	3	12	0	1	1.28125	12	62.3333	42.1667
M2101'	3	12	2	1	3.25	12	124.5	43.5
M2101'	3	12	0	1	0.806452	13	48	19.5
M2101'	3	12	1	1	0.71875	15	66	20
M2101'	3	15	0	0	205.688	12	38.5	14
M2101'	3	15	0	0	153.831	13	104	47.5
M2101'	3	15	0	0	0.8125	14	19	10
M2101'	4	12	1	1	0.28125	19	30	12
M2101'	5	3	0	1	0.5	25	31	25
M2101'	5	12	0	1	0.84375	25	72	38.5
M2101'	5	12	1	1	1.4375	25	40	34.5
M2101'	5	12	0	1	3.95833	28	49	23.5
M2101'	5	12	1	1	1.44792	28	67.5	39.5
M2101'	5	12	2	1	1.46875	28	46	30
M2101'	5	12	3	1	2.53125	28	39.5	23.5
M2101'	6	2	0	1	1.09375	36	22.5	18.5
M2101'	6	12	0	1	1.79167	36	179	52.5
M2101'	6	12	3	1	1.22917	36	89.5	46
M2101'	7	2	0	1	10.5152	43	47.5	21.5
M2101'	7	2	1	1	2.02703	43	66	23
M2101'	7	2	2	1	3.71622	43	121.5	48.5
M2101'	7	2	0	0	3.15625	44	72.5	26.5
M2101'	7	2	2	1	1.3125	44	51	24
M2101'	7	3	0	1	20.4814	43	126.5	65.5
M2101'	7	3	0	0	6	44	56	34
M2101'	7	12	0	1	11.3176	43	54	28
M2101'	7	12	1	1	3.125	43	69	42
M2101'	7	12	2	1	3.80068	43	18.5	12
M2101'	7	12	3	1	4.13851	43	32.5	19.5
M2101'	7	12	0	1	5.65625	44	28.1667	25.3333
M2101'	7	12	1	1	3.46875	44	94.6667	92.5
M2101'	7	12	2	1	2.0625	44	21.6667	17.5
M2101'	7	12	3	1	1.375	44	35.6667	50.1667
M2101'	7	15	0	1	15.625	43	37.6667	56
M2101'	7	15	0	0	4.71875	44	20.3333	22.3333
M2103'	1	15	0	1	12.2188	5	18	12.3333
M2103'	1	15	1	1	5.20833	5	31.1667	25
M2103'	1	15	2	1	3.15625	5	10.8333	8.16667
M2103'	2	3	0	1	4.0625	11	15.6667	9.33333
M2103'	2	3	1	1	1.46875	11	90.6667	129.167
M2103'	2	3	2	1	0.864583	11	18.8333	26.3333
M2103'	2	3	3	1	0.90625	11	21.6667	38.6667
M2103'	2	15	0	1	26.6562	11	22.6667	33
M2103'	2	15	1	1	10.7188	11	22.3333	11.5
M2103'	2	15	2	1	17.8646	11	14.1667	12.3333
M2103'	2	15	3	1	13.5104	11	29.5	17.5
M2103'	3	2	0	1	9.5	19	11.6667	14.8333
M2103'	3	2	1	1	3.04167	19	22.3333	17
M2103'	3	2	2	1	4.90625	19	14	16.3333
M2103'	3	2	3	1	5.0625	19	11.8333	16
M2103'	3	3	0	1	7.77083	19	30.1667	30.8333
M2103'	3	3	1	1	5.33333	19	109.333	106.833
M2103'	3	3	2	1	11.6042	19	24.1667	14
M2103'	3	3	3	1	0.666667	19	30.3333	35.8333
M2103'	3	3	4	1	2.79167	19	11.8333	12
M2103'	3	12	0	1	11	19	12.5	10.8333
M2103'	3	12	1	1	9.40625	19	23.8333	19.1667
M2103'	3	12	2	1	5.29167	19	92.1667	76.5
M2103'	3	12	3	1	1.30208	19	103	90.1667
M2103'	3	12	4	1	1.70833	19	58	52.6667
M2103'	3	15	0	1	46.4688	19	19	29.3333
M2103'	3	15	1	1	12.4375	19	15.3333	28.6667
M2103'	3	15	2	1	14.9479	19	15.1667	20.1667
M2103'	3	15	3	1	24.0521	19	64.6667	60.8333
M2103'	4	2	0	1	13.375	26	32.3333	25.8333
M2103'	4	2	1	1	6	26	54.5	67.6667
M2103'	4	2	2	1	6.375	26	32.3333	38.5
M2103'	4	2	3	1	5.0625	26	15.3333	32.6667
M2103'	4	2	0	1	22.75	27	47.8333	61.8333
M2103'	4	2	1	1	5.21875	27	41.5	39.3333
M2103'	4	2	2	1	4.6875	27	33.5	35.3333
M2103'	4	2	3	1	9.90625	27	24.6667	28.6667
M2103'	4	2	4	1	4	27	36.1667	32.8333
M2103'	4	3	0	1	9.15625	26	31	66.3333
M2103'	4	3	1	1	9.34375	26	38	38.8333
M2103'	4	3	2	1	5.96875	26	68.6667	112.833
M2103'	4	3	4	1	3	26	25.8333	69.3333
M2103'	4	3	0	1	15.0312	27	33.6667	45
M2103'	4	3	1	1	13.5312	27	70.5	80.6667
M2103'	4	3	2	1	9.21875	27	31.1667	34
M2103'	4	3	4	0	7.375	27	50.5	31.5
M2103'	4	12	0	1	21.9375	26	95.1667	41.8333
M2103'	4	12	1	1	22.7812	26	58.3333	25
M2103'	4	12	2	1	8.84375	26	46.1667	23.8333
M2103'	4	12	3	1	10.8438	26	50.6667	43.8333
M2103'	4	12	4	1	1.5625	26	14.5	13.8333
M2103'	4	12	0	1	24.5	27	19.1667	16.5
M2103'	4	12	1	1	2.75	27	19	14.6667
M2103'	4	12	2	1	17.7812	27	59.5	58.6667
M2103'	4	12	3	1	10.1875	27	39.6667	48.8333
M2103'	4	12	4	1	0.5625	27	36	49.5
M2103'	4	15	0	1	27.125	26	110.5	90.8333
M2103'	4	15	1	1	16.3438	26	18	20
M2103'	4	15	2	1	13.5312	26	34.8333	28.5
M2103'	4	15	3	1	0.84375	26	44	41.3333
M2103'	4	15	0	1	25.9062	27
M2103'	4	15	1	1	9.21875	27
M2103'	4	15	2	1	11.6875	27
M2103'	4	15	3	1	0.59375	27
M2104'	1	2	0	0	0.833333	2
M2104'	1	2	0	0	14.5208	3
M2104'	1	12	0	1	2.45833	3
M2104'	2	2	0	1	5.54167	4
M2104'	2	2	1	1	1.21875	4
M2104'	2	2	2	1	3.96875	4
M2104'	2	2	3	1	3.65625	4
M2104'	2	3	0	1	2.84375	4
M2104'	2	3	1	1	3.30208	4
M2104'	2	3	2	1	3.47917	4
M2104'	2	3	3	1	1.67708	4
M2104'	2	3	4	1	0.21875	4
M2104'	2	12	0	1	5.27083	4
M2104'	2	12	1	0	3.80208	4
M2104'	2	12	2	1	6.26042	4
M2104'	2	12	3	1	3.01042	4
M2104'	2	15	0	1	1.90625	4
M2104'	2	15	1	1	0.760417	4
M2104'	2	15	2	1	1.76042	4
M2104'	2	15	3	1	2.3125	4
M2104'	3	2	0	1	10.1875	14
M2104'	3	2	1	1	3.29167	14
M2104'	3	2	2	1	2.67708	14
M2104'	3	2	3	0	4.89583	14
M2104'	3	2	4	1	0.270833	14
M2104'	3	3	0	1	3	14
M2104'	3	3	1	1	5.35417	14
M2104'	3	3	2	1	1.15625	14
M2104'	3	3	4	1	0.78125	14
M2104'	3	12	0	1	3.04167	14
M2104'	3	12	1	0	13.8229	14
M2104'	3	12	2	1	1.9375	14
M2104'	3	12	3	1	2.36458	14
M2104'	3	15	0	1	3.75	14
M2104'	3	15	1	1	4.85417	14
M2104'	3	15	2	1	4.66667	14
M2104'	3	15	3	1	3.47917	14
M2104'	4	2	0	1	1.8125	24
M2104'	4	2	1	1	0.552083	24
M2104'	4	2	2	1	1.1875	24
M2104'	4	2	3	1	0.8125	24
M2104'	4	3	0	1	1.17708	24
M2104'	4	3	1	1	0.9375	24
M2104'	4	3	2	1	2.83333	24
M2104'	4	12	0	1	1.03125	24
M2104'	4	12	1	1	8.6875	24
M2104'	4	12	2	1	1.08333	24
M2104'	4	12	3	1	1.40625	24
M2104'	4	15	0	0	1.45833	24
M2104'	4	15	1	1	2.97917	24
M2104'	4	15	2	0	0.875	24
M2104'	5	2	0	1	0.510417	33
M2104'	5	2	1	0	0.8125	33
M2104'	5	2	3	1	0.770833	33
M2104'	5	3	1	1	1.04167	33
M2104'	5	12	0	1	7.36458	33
M2104'	5	12	1	1	4.10417	33
M2104'	5	12	2	1	4.28125	33
M2104'	5	12	3	1	6.27083	33
M2105'	1	2	0	0	4.98958	1
M2105'	1	2	0	1	0.9375	2
M2105'	1	2	2	1	0.354167	2
M2105'	1	3	0	0	4.83333	1
M2105'	1	12	0	1	14.4583	1
M2105'	1	15	0	1	53.4479	1
M2105'	1	15	0	1	0.875	2
M2105'	2	2	0	1	0.0520833	8
M2105'	2	2	1	1	0.0208333	8
M2105'	2	2	2	1	0.03125	8
M2105'	2	3	0	1	0.0416667	8
M2105'	2	3	1	1	0.0208333	8
M2105'	2	3	2	1	0.03125	8
M2105'	2	12	0	0	0.0729167	8
M2105'	2	12	1	1	0.0208333	8
M2105'	2	12	2	0	0.0104167	8
M2105'	2	15	0	1	0.541667	8
M2105'	2	15	2	1	0.135417	8
M2105'	2	15	3	1	0.53125	8
M2105'	3	2	0	1	0.0520833	16
M2105'	3	3	0	1	0.708333	16
M2105'	3	3	2	1	0.21875	16
M2105'	3	12	0	1	0.583333	16
M2105'	3	12	1	1	6.875	16
M2105'	3	15	0	1	0.479167	16
M2105'	3	15	1	1	3.38542	16
M2105'	3	15	2	1	0.552083	16
M2105'	4	2	0	1	1.01042	23
M2105'	4	2	1	1	1.82292	23
M2105'	4	2	2	1	0.572917	23
M2105'	4	2	3	1	0.28125	23
M2105'	4	3	0	1	0.708333	23
M2105'	4	3	1	1	0.875	23
M2105'	4	3	2	1	0.458333	23
M2105'	4	3	3	1	0.177083	23
M2105'	4	15	1	1	1.33333	23
M2105'	5	2	0	1	0.291667	32
M2105'	5	2	2	1	0.291667	32
M2105'	5	2	3	1	1.21875	32
M2105'	5	3	0	1	6.13542	33
M2105'	5	3	1	1	4.29167	33
M2105'	5	3	2	1	5.13542	33
M2105'	5	3	3	1	1.5625	33
M2105'	5	12	0	1	1.23958	33
M2105'	5	12	3	1	2.40625	33
M2105'	5	15	0	1	2.80208	32
M2105'	5	15	1	1	8.48958	32
M2105'	5	15	2	1	0.895833	32
M2105'	5	15	0	0	43.7917	33
M2105'	5	15	1	0	49.9896	33
M2105'	5	15	2	1	27.8229	33
M2106'	1	2	0	1	3.90625	1
M2106'	1	2	2	1	1.27083	1
M2106'	1	2	0	0	1.28125	2
M2106'	1	2	2	1	0.291667	2
M2106'	1	2	3	1	0.322917	2
M2106'	1	3	0	1	4.73958	1
M2106'	1	3	2	1	1.09375	1
M2106'	1	3	3	0	1.35417	1
M2106'	1	3	0	1	0.364583	2
M2106'	1	3	1	1	0.145833	2
M2106'	1	3	2	1	0.270833	2
M2106'	1	3	3	1	0.197917	2
M2106'	1	12	0	0	2.96875	1
M2106'	1	12	2	1	0.5625	1
M2106'	1	12	3	1	0.604167	1
M2106'	1	12	0	1	0.583333	2
M2106'	1	12	1	1	0.177083	2
M2106'	1	12	2	1	0.354167	2
M2106'	1	12	3	1	0.15625	2
M2106'	1	15	0	1	10.0521	1
M2106'	1	15	1	1	1.79167	1
M2106'	1	15	2	0	1.91667	1
M2106'	2	2	0	1	1.45833	13
M2106'	2	2	1	1	0.489583	13
M2106'	2	2	2	1	0.697917	13
M2106'	2	2	3	1	0.395833	13
M2106'	2	3	0	1	2.0625	13
M2106'	2	3	1	1	0.71875	13
M2106'	2	3	2	1	1.05208	13
M2106'	2	3	3	1	0.989583	13
M2106'	2	12	0	1	0.291667	13
M2106'	2	12	1	1	0.114583	13
M2106'	2	12	2	1	0.177083	13
M2106'	2	12	3	1	0.0520833	13
M2106'	2	15	0	1	0.90625	13
M2106'	2	15	1	1	1.23958	13
M2106'	2	15	2	1	0.635417	13
M2106'	3	2	0	1	1.91667	23
M2106'	3	2	1	0	0.635417	23
M2106'	3	2	2	1	0.895833	23
M2106'	3	2	3	1	0.5625	23
M2106'	3	3	0	1	2.89583	23
M2106'	3	3	1	1	1.21875	23
M2106'	3	3	2	1	3.65625	23
M2106'	3	3	3	0	1.14583	23
M2106'	3	12	0	1	0.9375	23
M2106'	3	12	1	1	0.770833	23
M2106'	3	12	2	1	0.75	23
M2106'	3	12	3	1	0.177083	23
M2106'	3	12	4	1	0.125	23
M2106'	3	15	0	1	4.03125	23
M2106'	3	15	1	1	0.770833	23
M2106'	3	15	2	1	2.6875	23
M2106'	3	15	3	1	2.64583	23
M2106'	4	2	0	1	7.29167	31
M2106'	4	2	1	1	4.51042	31
M2106'	4	2	2	1	1.6875	31
M2106'	4	2	3	1	2.55208	31
M2106'	4	2	4	1	1.34375	31
M2106'	4	3	0	1	6.28125	31
M2106'	4	3	1	1	3.63542	31
M2106'	4	3	2	1	2.64583	31
M2106'	4	3	3	1	2.86458	31
M2106'	4	12	0	1	1.78125	31
M2106'	4	12	1	1	2.22917	31
M2106'	4	12	2	1	1.75	31
M2106'	4	12	3	1	0.25	31
M2106'	4	15	0	1	14.5417	31
M2106'	4	15	1	1	3.5	31
M2106'	4	15	2	1	5.61458	31
M2106'	4	15	3	1	8.63542	31

## Sheet: Fig. 4E_Treated
AnimalID	Unit	Elec	Cell	Flash Response	Background	File No	ON response	OFF response	SF	TF	Apt	BG	C50
		Mean:			4.9287	#DIV/0!	24.9585	15.8319	#DIV/0!	#DIV/0!	#DIV/0!	#DIV/0!	#DIV/0!	#DIV/0!
		STD:			6.12684	#DIV/0!	25.8063	17.7602	#DIV/0!	#DIV/0!	#DIV/0!	#DIV/0!	#DIV/0!	#DIV/0!
		Median:			3.19792	#NUM!	17.5	11.1667	#NUM!	#NUM!	#NUM!	#NUM!	#NUM!	#NUM!
		SEM			0.503623	#DIV/0!	1.69062	1.16351	#DIV/0!	#DIV/0!	#DIV/0!	#DIV/0!	#DIV/0!	#DIV/0!
		Count	148	2692	148	0	233	233	0	0	0	0	0	0
Novresp	#REF!	Total	#REF!	1818.92	100	#REF!	#REF!	#REF!	#REF!	#REF!	#REF!	#REF!	#REF!
M2113'	1	2	0	1	0.802083	4	10.3333	3.5
M2113'	1	2	2	1	0.822917	4	6.5	1.83333
M2113'	1	3	0	1	7.85417	1	15	14.5
M2113'	1	3	3	1	2.39583	1	4.5	4.16667
M2113'	3	2	0	1	4.32292	11	40.3333	19.5
M2113'	3	2	2	1	3.44792	11	29	15.8333
M2113'	3	2	3	1	0.697917	11	6.16667	3.16667
M2113'	3	2	4	1	0.697917	11	6.83333	3
M2113'	3	2	0	1	5.22917	22	73.8333	47
M2113'	3	2	1	1	0.541667	22	5.5	7.33333
M2113'	3	2	2	1	4.04167	22	46	35.1667
M2113'	3	2	3	1	1.83333	22	19.5	14.5
M2113'	3	3	0	1	4.66667	22	54.5	24.6667
M2113'	3	3	1	1	0.166667	22	2.66667	0.833333
M2113'	3	3	2	1	1.98958	22	25.3333	12.1667
M2113'	3	3	3	1	1.25	22	17.3333	6
M2113'	3	12	0	1	6.57292	22	54.6667	26.1667
M2113'	3	12	1	1	1.35417	22	10.3333	4
M2113'	3	12	2	1	4.3125	22	29.3333	14.3333
M2113'	3	12	3	1	4.51042	22	23.5	11.1667
M2113'	3	15	0	1	3.10417	22	18.3333	8.83333
M2113'	3	15	2	1	2.03125	22	12	5.5
M2113'	4	2	0	1	2.94792	23	29.8333	18.1667
M2113'	4	2	1	1	0.760417	23	6.66667	5.83333
M2113'	4	2	2	1	2.40625	23	16.5	15.6667
M2113'	4	2	3	1	0.65625	23	8	3
M2113'	4	3	0	1	2.19792	23	15.5	8
M2113'	4	3	1	1	0.3125	23	10.5	8.66667
M2113'	4	3	2	1	2.02083	23	4.66667	1.66667
M2113'	4	3	3	1	0.645833	23	50.5	34.1667
M2113'	4	12	0	1	11.5312	23	20.6667	15.1667
M2113'	4	12	1	1	5.86458	23	23.8333	16.6667
M2113'	4	12	2	1	5.55208	23	18.3333	13.5
M2113'	4	12	3	1	4.27083	23	16.6667	13
M2113'	4	15	0	1	4.65625	23	7.33333	4
M2113'	4	15	2	1	1.91667	23	71.6667	31.6667
M2113'	5	2	0	1	0.0104167	33	17	9.33333
M2113'	5	3	0	1	0.510417	33	22.3333	11.1667
M2113'	5	15	0	1	1.05208	33	9.33333	3.33333
M2113'	5	15	1	1	0.0729167	33	1.33333	2.16667
M2113'	5	15	2	1	0.1875	33	51.1667	30.6667
M2113'	5	15	3	1	0.0520833	33	19.8333	12
M2114'	1	2	0	1	0.645833	2	15.5	10
M2114'	1	2	0	1	0.71875	37	32.5	18
M2114'	1	2	0	1	1.41667	3	7.5	3.66667
M2114'	1	2	0	1	8.58333	4	8	3.66667
M2114'	1	2	1	1	12.5625	4	25.1667	12.8333
M2114'	1	2	2	1	3.97917	4	5	2
M2114'	1	2	3	1	0.770833	4	7.83333	4
M2114'	1	2	0	1	12.4896	5	4.33333	2.66667
M2114'	1	2	1	1	0.979167	5	3.83333	2
M2114'	1	2	2	1	4.01042	5	33.8333	13.5
M2114'	1	2	3	1	8.86458	5	13.8333	6.66667
M2114'	1	2	0	1	50.0938	6	16.5	6.33333
M2114'	1	3	0	1	2.11458	5	4.5	1.5
M2114'	1	12	0	1	2.54167	2	1.66667	1.83333
M2114'	1	12	1	1	0.8125	2	1.66667	1.16667
M2114'	1	12	2	1	0.979167	2	5.16667	3
M2114'	1	12	3	1	1.40625	2	24.5	15.8333
M2114'	1	12	0	1	6.02083	37	30.8333	23.1667
M2114'	1	12	2	1	0.979167	37	10.8333	8.16667
M2114'	1	12	3	1	1.59375	37	2.66667	2.16667
M2114'	1	12	0	1	2.86458	3	30.3333	18.6667
M2114'	1	12	1	1	1.63542	3	2	1.5
M2114'	1	12	2	1	2.07292	3	9.33333	5.5
M2114'	1	12	3	1	0.989583	3	19.5	13.3333
M2114'	1	12	0	1	8.45833	4	140.5	87.3333
M2114'	1	12	1	0	3.73958	4	60.8333	43.8333
M2114'	1	12	2	1	4.01042	4	37.3333	28.6667
M2114'	1	12	3	1	3.89583	4	11.8333	7.66667
M2114'	1	12	0	0	33.8854	5	17.5	13
M2114'	1	12	1	0	21.1354	5	119.333	87.1667
M2114'	1	12	2	0	11.7604	5	32.8333	24.6667
M2114'	1	12	3	1	7.5625	5	57.6667	42
M2114'	1	12	4	1	3.52083	5	16	12.3333
M2114'	1	15	0	0	9.08333	5	153.667	113.333
M2114'	1	15	1	1	1.52083	5	37	26.3333
M2114'	1	15	2	1	3.85417	5	71.3333	55.3333
M2114'	1	15	3	1	2	5	1.83333	1.5
M2114'	3	2	0	1	14.4062	18	20.3333	15.5
M2114'	3	2	1	1	4.54167	18	4.33333	3.5
M2114'	3	2	2	1	12.5104	18	17.5	13.1667
M2114'	3	2	3	1	8	18	9.5	7
M2114'	3	2	4	1	8.48958	18	3.16667	3
M2114'	3	3	0	1	18.9688	18	28.5	23.8333
M2114'	3	3	1	1	3.27083	18	19	14.8333
M2114'	3	3	2	1	9.54167	18	9	6.5
M2114'	3	3	3	1	4.25	18	56.8333	51.1667
M2114'	3	12	0	1	8.61458	18	3.33333	2.16667
M2114'	3	12	1	1	9.46875	18	29.1667	26
M2114'	3	12	2	1	2.1875	18	17.8333	14.5
M2114'	3	12	3	1	8.51042	18	7.5	10.6667
M2114'	3	15	0	1	19.625	18	2.83333	3.5
M2114'	3	15	1	1	5.69792	18	3.16667	4
M2114'	3	15	2	1	16.1979	18	4.5	5.66667
M2114'	3	15	3	1	11.7708	18	9.16667	12.1667
M2114'	3	15	4	1	2.40625	18	2	2.16667
M2116'	3	2	0	1	10.7292	15	2.66667	2.66667
M2116'	3	2	1	1	7.23958	15	9	6.66667
M2116'	3	2	2	1	9.01042	15	5.5	4.83333
M2116'	3	2	3	1	3.35417	15	7.66667	4.83333
M2116'	3	3	0	1	4.84375	15	2.66667	2
M2116'	3	3	1	1	0.572917	15	21.8333	17.3333
M2116'	3	3	2	1	1.82292	15	6.83333	5.16667
M2116'	3	3	3	1	1.92708	15	10.3333	7.33333
M2116'	3	12	0	1	3.17708	15	8.5	5.83333
M2116'	3	12	1	1	2.625	15	65.6667	54.1667
M2116'	3	12	2	1	2.01042	15	42.8333	34.3333
M2116'	3	12	4	1	0.802083	15	23.8333	17.6667
M2116'	3	15	0	1	17.6875	15	14.8333	13
M2116'	3	15	1	1	6.07292	15	8.16667	6.33333
M2116'	3	15	2	1	8.48958	15	106.333	85.8333
M2116'	3	15	3	1	5.33333	15	62	48.3333
M2116'	3	15	4	1	1.96875	15	32	26.8333
M2116'	5	2	0	1	6.53125	26	14.3333	13.6667
M2116'	5	2	1	1	3.65625	26	15.8333	11.5
M2116'	5	2	2	1	10.1562	26	28.8333	24.8333
M2116'	5	2	3	1	1.625	26	14.8333	10.3333
M2116'	5	2	4	1	2.4375	26	30.5	24.6667
M2116'	5	3	0	1	7.34375	26	8.33333	7.16667
M2116'	5	3	1	1	0.78125	26	1.66667	0.833333
M2116'	5	3	2	1	3.5625	26	24.1667	17.3333
M2116'	5	3	3	1	2.90625	26	1.83333	1.66667
M2116'	5	12	0	1	3.21875	26	17.5	16
M2116'	5	12	1	1	9.0625	26	5.33333	3.66667
M2116'	5	12	2	1	3.90625	26	16.3333	14.1667
M2116'	5	12	3	1	2.1875	26	4	2.83333
M2116'	5	15	0	1	5.8125	26	7.16667	5.33333
M2116'	5	15	1	1	2.03125	26	3.83333	3.66667
M2116'	5	15	2	1	5.40625	26	62.6667	44.5
M2116'	5	15	3	1	3.53125	26	14.1667	10
M2116'	6	3	0	1	0.604167	27	24.6667	17.5
M2116'	6	12	0	1	5.66667	27	16.1667	11.5
M2116'	6	12	1	1	1.03125	27	89.1667	67.3333
M2116'	6	12	2	1	6.04167	27	18.6667	15
M2116'	6	12	3	1	4.44792	27	28.5	20.6667
M2116'	6	12	4	1	0.947917	27	31.5	19.6667
M2116'	6	15	0	1	6.27083	27	63.8333	54.5
M2116'	6	15	1	1	0.760417	27	4.16667	3.16667
M2116'	6	15	2	1	6.23958	27	32.3333	24
M2116'	6	15	4	1	3.09375	27	15.6667	14.6667
M2116'	7	12	0	1	3.01042	34	46.3333	24.8333
M2116'	7	12	2	1	2.17708	34	15.3333	8.16667
M2116'	7	15	0	1	1.4375	34	38.1667	22.8333
M2116'	7	15	1	1	0.71875	34	21.8333	14.5
M2116'	7	15	2	1	0.895833	34	33.1667	15.3333
M2116'	7	15	3	1	0.40625	34	47.8333	33.5
M2116'	7	15	4	1	1.59375	34	11	5.16667
							24.1667	14.8333
							10.5	7.83333
							22.3333	17.6667
							26.5	18.3333
							5.66667	4.5
							19.3333	17.8333
							55	34.8333
							11.1667	9.5
							41.3333	30.1667
							31	19.8333
							5.5	4.5
							7	3.83333
							2.5	1.5
							2.33333	1.16667
							55.1667	16.6667
							16.5	2.66667
							25	7.5
							18.1667	4.33333
							62.5	22.3333
							18.8333	13.5
							46.6667	17.8333
							25	6.16667
							66.5	42.1667
							32.8333	19.3333
							35.5	23.3333
							19.3333	8.5
							6.16667	1.66667
							5.66667	1.33333
							43.8333	9
							11.5	4.5
							24.1667	5.5
							16.5	8.33333
							37.8333	11.5
							22.5	10
							17.5	3.83333
							26.3333	15.5
							29.3333	11.3333
							2.33333	1.33333
							23.1667	8.83333
							22.6667	7.66667
							17.6667	3.5
							8.5	1.16667
							7.5	1
							48.3333	19.8333
							77.3333	43.8333
							16.3333	8.33333
							10.5	7.16667
							6.16667	3.83333
							7.83333	4.5
							40.5	23.3333
							5.83333	3
							12.1667	7.16667
							21	12.1667
							49.8333	29.5
							35.3333	28.1667
							30.5	19
							13	7.66667
							11.8333	6.33333
							15.8333	12.3333
							29.1667	27.6667
							1.66667	2.66667
							5.83333	5
							40.8333	25
							7.33333	6.33333
							8.33333	4.5
							39.6667	20.8333
							6.16667	3.16667
							19.6667	9.16667
							13.3333	5.16667
							30.3333	17.8333
							8	3.5
							7.83333	3.66667
							15.1667	10.8333
							1.5	1.66667
							109.167	55.1667
							4.83333	2.16667
							27.6667	12.6667
							30.5	16.3333
							144.333	108.167
							26.5	19
							79	55
							43.3333	32
							45	31.8333
							131.5	66
							31.1667	18.3333
							47	27.3333
							6.16667	2.83333
							69.5	14.1667
							41.8333	11.6667
							49.6667	14.3333
							19.3333	5.33333
							43.8333	6.66667
							5	0.666667
							18.5	2.66667
							18.3333	3.16667
							12.5	10
							8.83333	4.66667
							8	5.33333
							2.66667	1.33333
							66.6667	34.5
							18.8333	11.5
							37.3333	19.6667
							21.6667	10.1667
							8.33333	3.33333
							33.5	9.5
							17	6.5
							46	15
							9.5	2.5
							12.5	3
							42	10
							7	1.5
							20	4.5
							25.5	5.5
							10	4.5
							30	19.5
							13	8
							7	3.5
							17.5	10
							6	5
							17.5	9.5
							12	8
							3	1
							14.3333	5.83333
							3.16667	1.5
							17.5	8
							12.5	6.33333
							1.83333	0.833333
							15	6.66667
							2	1
							18.3333	7.83333
							6.66667	3.66667
							7.5	4.16667
							5.66667	3
							4.16667	1.16667
							2.16667	1
							3.16667	1
							2	0.5
							4	1.66667

[truncated: 14 more sheets: Fig. 4E_Untreated, Fig. 5D, Fig. S1A, Fig. S1B, Fig. S3B, Fig. S4B, Fig. S4C, Fig. S4D, Fig. S6A, Fig. S6B, Fig. S6C,D, Fig. S7A, Fig. S7B, Fig. S7E]
